# Supplementary material for: Single cell RNA sequencing reveals the role of local renin-angiotensin system in regulating ovarian physiological cycle and promoting PCOS
Source: Cell Death Discov. 2025 May 27;11:255. doi: 10.1038/s41420-025-02531-8 (PMC12116893; doi:10.1038/s41420-025-02531-8)
Supplement: Supplementary file 1 — Supplementary Table 1 [file 41420_2025_2531_MOESM1_ESM.xlsx]

## Sheet: Sheet1
Supplementary Table 1
classic	Cell type	Tissue	Marker	Reference (PMID or DOI)	Marker (Reference: CellMarker 2.0)
Endothelial	Endothelial cells	ov, od, ut, va, ce	Cldn5,Tie1, Vwf	29333215, 32004457, 32123174
Epithelial	Luteal cells	ov	Plin2, Plin3, Plin5, Abhd5, Akt1, Lhcgr	32647143, panglaoDB
Epithelial	Granulosa cells	ov	Gdf7, Fshr, Gja4, Pgr, Amh, Wt1, Areg, Ereg, Btc, Star, Pgr, Fshr, Cyp19a1, Fgfr1, Foxl2	10.1016/B978-0-323-18907-1.00125-6, 16718657, 32004457, 32123174, 32647143	Amh, Amhr2, Camta1, Foxl12, Foxl2, Foxo1, Fst, Gata4, Inhbb, Kitl
Epithelial	Epithelial cells	ov	Epcam, Lgals7, Krt19	The human protein atlas	CDH1, Krt19, TACSTD2, Upk3b
Immune	Natural killer cells	od, ut	Klrb1c, Nkg7, Ccl5, Cd7, Eomes, Cd86, Ccl2, Ccl7, Ccl12, Klrg1, Cd27	25713505, 29775597, 24714492
Immune	Memory T cells	ov, od, ut, va, ce	Cd69, P2rx7, Zfp683, Gzmb, Ccl4, Il2ra, Il7r, Il2rb, Cd44, Il17a	30923043
Immune	Invariant natural killer cells	ov, od, ut, va, ce	Cxcr3, Itga1, Ccl5, Cd4, Klrg1, Nkg7	32004457, 29375573
Immune	Mucosa associated T cells	ov, od, ut, va, ce	Trav1, Itgb3, Cxcr6, Cxcr3, Il1r1, Il12rb1, Il18r1, Il23r	31406380
Immune	B cells	ov, od, ut, va, ce	Cd19, Ms4a1, Cd79a, Cd79b	25713505
Immune	Dendritic cells	ov, od, ut, va, ce	Itgax, H2-Ab1, H2-Eb1, H2-Aa, Adgre1, Cx3cr1, Il6, Il10, Il23a, Adgre1 ,Cd207, Csf1r, Il13, Il5, Il12a	25713505, 31630394, 25520755, 18560360, 31143785
Immune	Macrophages	ov, od, ut, va, ce	Cd14, Cd163, Cd86, Cd209, Csf1r, Csf1r, Il1b	32004457, 25520755, 18560360, 31143785, 23619691, 31333642, 16718657
Immune	M1 macrophages	ov, od, ut, va, ce	Tnf, Il6, Cd80, Il12a, Il23a, Pfkfb3, Acod1, S100a9	23619691, 31333642, 29044201
Immune	M2 macrophages	ov, od, ut, va, ce	Il4, Il13, Tgfb1, Arg1, Pdcd1lg2, Il10, Mrc1, Cd36, Cd163, Arg1, Shpk	23619691, 31333642, 29044201
Stromal	Fibroblasts	ov, od, ut, va, ce	Col1a1, Col1a2, Col5a1, Col6a1, Loxl1, Lum, Fbln1, Fbln2, Pdgfra, Dcn	32004457, 32123174, 32769974, 28204185
Stromal	Mural cells	ov, od, ut, va, ce	Acta2, Des, Mcam, Tagln, Notch3, Rgs5, Actg2, Mustn1, Myh11, Rergl	32004457, 32123174, 29775597, 32769974, 12461613
Stromal	Theca cells	ov	Akr1c12, Akr1c13, Akr1c14, Akr1c18, Akr1c19, Fgf17, Cyp17a1, Fbln5	10.1016/B978-0-323-18907-1.00125-6, 32647143, 32123174
